# Supplementary material for: Peripheral administration of lactate produces antidepressant-like effects
Source: Mol Psychiatry. 2016 Oct 18;23(2):392–9. doi: 10.1038/mp.2016.179 (PMC5794893; doi:10.1038/mp.2016.179)
Supplement: Supplementary Table 1 [file mp2016179x3.xlsx]

## Sheet: Feuil1
Gene	Forward Primer (5'-3')	Reverse Primer (5'-3')
β -actin	GCTTCTTTGCAGCTCCTTCGT	ATATCGTCATCCATGGCGAAC
TATA Box-Binding Protein (TBP)	CAACAGCCTTCCACCTTA	CATTGGACTAAAGATGGGAATTCC
Cyclooxygenase-2 (COX-2)	AGATGCTATCTTTGGGGAGAC	ACATTATTGCAGATGAGAGACTG
Activity-regulated cytoskeleton-associated protein (Arc)	CGGCATCTGTTGACCGAAGT	GGCACGTAGCCGTCCAAG
Nitric Oxide Synthase 1 (NOS1)	GGG AAA CTC TCG GAG GAG GA	TGA GGG TGA CCC CAA AGA TG
Nitric Oxide Synthase 1 Adaptor Protein (NOS1AP)	CCATTCAGTGAGCATGGAGG	AACCCTTCCCTAGGCTTTCC
S100 calcium-binding protein A10 (p11)	TGG AAA CCA TGA TGC TTA CGT T	GAA GCC CAC TTT GCC ATC TC
S100 calcium-binding protein β (S100β)	GCT GAC CAC CAT GCC CCT GTA G	CTG GCC ATT CCC TCC TCT GTC
Transcription Factor HES-5 (Hes5)	AAG TAC CGT GGC GGT GGA GAT GC	CGC TGG AAG TGG TAA AGC TT
cAMP-specific phosphodiesterase-4D (PDE4D)	Qiagen PPM33318A-200
